# Supplementary material for: Talking about Health: A Topic Analysis of Narratives from Individuals with Schizophrenia and Other Serious Mental Illnesses
Source: Behav Sci (Basel). 2022 Aug 13;12(8):286. doi: 10.3390/bs12080286 (PMC9405157; doi:10.3390/bs12080286)
Supplement: Supplementary file 1 [file behavsci-12-00286-s001.zip]

Archive with 1 entries (1 files):
- behavsci-1793193-supplementary.pdf
